# Supplementary material for: Advancements in Artificial Intelligence-Based Diagnostic Tools Used to Detect Fungal Infections: A Systematic Review
Source: Diagnostics (Basel). 2026 Feb 1;16(3):450. doi: 10.3390/diagnostics16030450 (PMC12896972; doi:10.3390/diagnostics16030450)
Supplement: Supplementary file 1 [file diagnostics-16-00450-s001.zip]

Archive with 2 entries (2 files):
- diagnostics-3982233 File S1 - PRISMA checklist.pdf
- diagnostics-3982233 File S2 diagnostics-3982233-supplementary.pdf
